# Supplementary material for: Correlates of Recent Declines of Rodents in Northern and Southern Australia: Habitat Structure Is Critical
Source: PLoS One. 2015 Jun 25;10(6):e0130626. doi: 10.1371/journal.pone.0130626 (PMC4482364; doi:10.1371/journal.pone.0130626)
Supplement: S1 File — (XLSX) [file pone.0130626.s001.xlsx]

## Sheet: Sheet1
genus_species	treeorder	declinepercent	rangekm2	declinecategory	logrange	rock	range	arcsindecline	NS	rainfall	lograinfall	logfmass	fmass	loglitter	diet	habnumber	habopenness	water	hollow	habit
Zyzomys_argurus	13	1	1594732	high	14.2822	2	14	0.0100002	1	691.575	6.53897	3.58352	36	0.916291	2	4	1	0	0	1
Notomys_aquilo	23	1	46110	high	10.7388	0	11	0.0100002	1	1194.33	7.08534	3.68888	40	1.09861	2	4	0	2	0	0
Rattus_colletti	61	1	228718	high	12.3402	0	12	0.0100002	1	1150.62	7.04806	4.11087	61	2.19722	2	1	0.5	2	0	1
Zyzomys_maini	14	1	24002	high	10.0859	2	10	0.0100002	1	1349.64	7.20759	4.54329	94	0.916291	3	2	4	0	0	1
Zyzomys_palatalis	15	1	7527	high	8.92625	2	9	0.0100002	1	419.064	6.03802	4.74493	115	0.916291	3	2	4	0	0	1
Conilurus_penicillatus	1	90.8583	249287	high	12.4264	0	12	1.13988	1	1150	7.04752	4.96981	144	1.09861	2	2	1	2	2	2
Mesembriomys_macrurus	6	88.7405	493077	high	13.1084	1	13	1.09169	1	1003.37	6.91112	5.58725	267	0.693147	3	7	3	1	2	2
Mesembriomys_gouldii	5	44.3831	607191	high	13.3166	0	13	0	1	1145.58	7.04367	6.5582	705	0.693147	3	2	1	0	2	3
Rattus_tunneyiS	67	23.1169	1017277	low	13.8326	0	14	0.233279	1	931.737	6.83705	4.45435	86	1.38629	2	4	0.5	1	0	0
Pseudomys_delicatulus	40	0	2311288	none	14.6533	0	15	0	1	732.409	6.59634	2.30259	10	1.09861	2	2	0	0	0	0
Pseudomys_hermannsburgensis	48	0	3984147	none	15.1978	0	15	0	1	276.943	5.62381	2.48491	12	1.25276	3	5	0	0	0	0
Pseudomys_johnsoni	50	0	850782	none	13.6539	0	14	0	1	625.002	6.43775	2.48491	12	1.09861	2	3	0.5	0	0	0
Pseudomys_calabyi	37	0	35880	none	10.4879	2	10	0	1	1323.79	7.18825	2.77259	16	1.09861	2	1	1	0	0	1
Leggadina_lakedownensis	20	0	1595832	none	14.2829	0	14	0	1	695.083	6.54403	2.89037	18	1.09861	4	6	0.5	1	0	0
Pseudomys_patrius	56	0	413300	none	12.9319	2	13	0	1	796.945	6.68079	2.89037	18	1.09861	2	1	1	0	0	0
Leggadina_forrestiN	18	0	1949499	none	14.4831	0	14	0	1	332.842	5.80767	2.99573	20	1.25276	2	2	0.5	0	0	0
Pseudomys_desertorN	41	0	5127477	none	15.4501	0	15	0	1	312.888	5.74585	3.43399	31	1.09861	2	6	1	0	0	0
Pseudomys_nanusN	51	0	1128877	none	13.9367	0	14	0	1	275.841	5.61982	3.43399	31	1.09861	1	2	1.5	1	0	1
Notomys_alexisN	21	0	2712948	none	14.8135	0	15	0	1	254.779	5.5404	3.68888	40	1.25276	2	1	0	0	0	0
Pogonomys_mollipilosus	60	0	19603	none	9.88344	0	10	0	1	1582.89	7.36701	4.09434	60	0.916291	3	1	4	0	2	3
Melomys_burtoni	7	0	664785	none	13.4072	0	13	0	1	1187.84	7.07989	4.11904	62	0.916291	3	9	4	1	2	2
Pseudomys_gracilicaudatusN	47	0	442694	none	13.0006	0	13	0	1	882.707	6.78299	4.14313	63	1.09861	2	5	3	1	0	1
Melomys_capensis	8	0	59949	none	11.0012	0	11	0	1	1589.05	7.37089	4.17439	65	0.693147	3	3	4	0	2	2
Melomys_cervinipesN	9	0	172489	none	12.0581	0	12	0	1	1300	7.17012	4.33073	76	0.693147	2	6	4	1	2	2
Rattus_villosissimusN	68	0	2299081	none	14.648	0	15	0.145201	1	427.187	6.05722	4.7185	112	2.14007	2	4	0.5	0	0	0
Rattus_sordidusN	64	0	419494	none	12.9468	0	13	0	1	1031.7	6.93896	4.77068	118	2.0149	2	3	3	0	0	1
Rattus_fuscipes	62	0	543634	none	13.206	0	13	0	1	914.888	6.8188	4.82831	125	1.60944	2	4	3.5	0	0	1
Zyzomys_woodwardi	17	0	82660	none	11.3225	2	11	0	1	996.219	6.90397	4.94164	140	0.405465	3	3	4	0	0	1
Uromys_hadrourus	12	0	12964	none	9.46993	0	9	0	1	1430.91	7.26607	5.22036	185	0.693147	3	1	4	0	2	2
Rattus_leucopus	70	0	57667	none	10.9624	0	11	0	1	1787.35	7.48849	5.3033	201	1.25276	3	2	4	0	0	1
Hydromys_chrysogasterN	58	0	3439144	none	15.0507	0	15	0	1	697.558	6.54759	6.40688	606	1.25276	4	4	0.5	2	0	0
Uromys_caudimaculatus	11	0	71736	none	11.1807	0	11	0	1	1716.39	7.44798	6.43775	625	0.693147	3	2	4	1	2	2
Pseudomys_apodemoides	34	1	60383	high	11.0085	0	11	0.0100002	2	499.401	6.21341	2.99573	20	1.38629	3	2	0.5	0	0	0
Pseudomys_auritus	33	100	60383	high	11.0085	0	11	1.5708	2	577	6.35784	3.16969	24	1.09861	2	4	1	0	0	0
Pseudomys_glaucus	45	100	80562	high	11.2968	0	11	1.5708	2	738.857	6.6051	3.29584	27	1.09861	2	2	2	0	0	0
Notomys_fuscus	29	71.065	269909	high	12.5058	0	13	0.790421	2	187.926	5.23605	3.46574	32	1.09861	3	1	0	0	0	0
Notomys_cervinus	28	74.4945	354184	high	12.7776	1	13	0.840453	2	193.781	5.26673	3.55535	35	1.09861	3	2	0	0	0	0
Pseudomys_australis	35	52.8256	599797	high	13.3043	1	13	0.556545	2	250.55	5.52366	3.68888	40	1.09861	3	2	0	0	0	0
Notomys_macrotis	25	100	41007	high	10.6215	0	11	1.5708	2	413.041	6.02355	3.80666	45	1.09861	3	3	2	1	0	0
Pseudomys_fieldi	43	98.5895	2000000	high	14.5087	0	15	1.40264	2	307.243	5.72764	3.80666	45	1.09861	3	2	0	0	0	0
Pseudomys_gouldii	38	100	769409	high	13.5534	0	14	1.5708	2	410.018	6.0162	3.91202	50	1.09861	2	2	0	0	0	0
Pseudomys_fumeus	44	1	92940	high	11.4397	0	11	0.0100002	2	956.843	6.86364	4.2485	70	1.09861	2	3	0.5	1	0	0
Pseudomys_shortridgei	57	81.8597	275382	high	12.5259	0	13	0.958965	2	514.308	6.24282	4.2485	70	1.09861	2	4	1	0	0	1
Pseudomys_oralis	55	1	54954	high	10.9143	0	11	0.0100002	2	1068.04	6.97358	4.44265	85	0.693147	1	2	3.5	0	1	1
Notomys_mordax	26	100	38946	high	10.5699	0	11	1.5708	2	702.116	6.5541	4.49981	90	1.09861	3	1	2.5	0	0	0
Notomys_robustus	31	100	38946	high	10.5699	1	11	1.5708	2	190	5.24702	4.49981	90	1.09861	3	3	0	0	0	0
Notomys_amplus	24	100	13027	high	9.47478	1	9	1.5708	2	156.39	5.05235	4.60517	100	1.09861	2	2	0	0	0	0
Notomys_longicaudatus	27	100	58191	high	10.9715	0	11	1.5708	2	316.234	5.75648	4.60517	100	1.09861	3	5	0.5	0	0	0
Zyzomys_pedunculatus	16	94.8422	212051	high	12.2646	2	12	1.24822	2	321.835	5.77404	4.70048	110	0.916291	2	2	0	0	0	1
Mastacomys_fuscus	31	1	117635	high	11.6753	0	12	0.0100002	2	1198.77	7.08905	4.80402	122	0.641854	1	3	0.5	1	1	0
Leporillus_apicalis	4	100	1955588	high	14.4862	0	14	1.5708	2	230.921	5.44208	5.01064	150	1.09861	2	3	0	0	2	2
Conilurus_albipes	2	100	3010773	high	14.9177	0	15	1.5708	2	900	6.80239	5.29832	200	1.09861	2	2	2	0	2	2
Leporillus_conditor	3	99.9948	1018163	high	13.8335	0	14	1.56056	2	220.689	5.39675	5.79606	329	1.09861	2	3	0	0	1	0
Pseudomys_bolami	36	3.61608	1046106	low	13.8606	0	14	0.0361686	2	217.242	5.38101	2.56495	13	1.38629	3	3	0.5	0	0	0
Pseudomys_novaehollandiae	53	7.54841	240947	low	12.3923	0	12	0.075556	2	970.538	6.87785	3.13549	23	1.09861	3	5	2	1	0	0
Pseudomys_albocinereus	32	11.1771	289697	low	12.5766	0	13	0.112005	2	390.825	5.96826	3.2581	26	1.38629	3	2	0	0	0	0
Pseudomys_nanusS	52	0.948369	1128877	low	13.9367	0	14	0.00948383	2	759.525	6.63269	3.43399	31	1.09861	1	2	1.5	1	0	1
Notomys_alexisS	22	2.54106	2712948	low	14.8135	0	15	0.0254134	2	254.779	5.5404	3.68888	40	1.25276	2	1	0	0	0	0
Notomys_mitchelli	30	3.38694	721292	low	13.4888	0	13	0.0338759	2	295.991	5.69033	3.95124	52	1.09861	2	3	1	0	0	0
Rattus_tunneyiN	66	11.1944	1017277	low	13.8326	0	14	0.233279	2	321.835	5.77404	4.45435	86	1.38629	2	4	0.5	1	0	0
Rattus_villosissimusS	69	14.4691	2299081	low	14.648	0	15	0	2	625.002	6.43775	4.7185	112	2.14007	2	4	0.5	0	0	0
Pseudomys_chapmani	39	41.7153	437899	mid	12.9897	2	13	0.43031	2	275.841	5.61982	2.48491	12	1.38629	2	2	1	0	0	0
Pseudomys_desertorS	42	31.2611	5127477	mid	15.4501	0	15	0.317941	2	312.888	5.74585	3.43399	31	1.09861	2	6	1	0	0	0
Leggadina_forrestiS	19	0	1949499	none	14.4831	0	14	0	2	332.842	5.80767	2.99573	20	1.25276	2	2	0.5	0	0	0
Pseudomys_occidentalis	54	0	67601	none	11.1214	1	11	0	2	398.446	5.98757	3.52636	34	1.09861	3	6	1.5	0	0	0
Pseudomys_gracilicaudatusS	46	0	442694	none	13.0006	0	13	0	2	882.707	6.78299	4.14313	12	1.09861	2	5	3	1	0	1
Pseudomys_higginsi	49	0	71555	none	11.1782	1	11	0	2	1318.13	7.18397	4.20469	67	1.09861	3	4	4	0	1	1
Melomys_cervinipesS	10	0	172489	none	12.0581	0	12	0	2	1068	6.97354	4.33073	76	0.693147	2	6	4	1	2	2
Rattus_lutreolus	63	0	278046	none	12.5355	0	13	0	2	1121.5	7.02242	4.66344	106	1.38629	1	4	4	1	0	1
Rattus_sordidusS	65	0	419494	none	12.9468	0	13	0	2	1031.7	6.93896	4.77068	118	2.0149	2	3	3	0	0	1
Hydromys_chrysogasterS	59	0	3439144	none	15.0507	0	15	0	2	691	6.53814	6.40688	606	1.25276	4	4	0.5	2	0	0
